# Supplementary material for: Host Defense against Viral Infection Involves Interferon Mediated Down-Regulation of Sterol Biosynthesis
Source: PLoS Biol. 2011 Mar 8;9(3):e1000598. doi: 10.1371/journal.pbio.1000598 (PMC3050939; doi:10.1371/journal.pbio.1000598)
Supplement: Table S1 — List of lipogenic associated genes (LAGs) down- (A) or up- (B) regulated by mCMV infection or down- (C) and up- (D) regulated by IFNγ treatment. (0.09 MB XLS) [file pbio.1000598.s009.xls]

## Sheet: Table S1A
Table S1A - 62 Lipogenic Associated Genes (LAGs) are down regulated upon mCMV infection
Gene Symbol	Agilent ID	P-value	LMPD ID	Lipid Category
Aacs	A_51_P453043	2.39e-07	LMP001677	Not classified
Abcc1	A_51_P152633	2.39e-07	LMP005578	Not classified
Acatl	A_51_P319449	8.03e-07	LMP002157	Fatty acids / Eicosanoids (FA)
Acotl	A_51_P451574	2.39e-07	LMP000691	Fatty acids / Eicosanoids (FA)
Aesl3	A_51_P511560	2.39e-07	LMP001356	Fatty acids / Eicosanoids (FA)
Akr1b8	A_51_P128987	2.46e-06	LMP002360	Glyeerolipids (GL)
Aldh9a1	A_51_P106211	2.39e-07	LMP003156	Not classified
Alox5	A_51_P247249	2.39e-07	LMP002167	Fatty acids / Eicosanoids (FA)
Anxa2	A_51_P165335	8.03e-07	LMP000626	Not classified
B3gnt1	A_51_P305320	2.71e-06	LMP004113	Not classified
Cerk	A_51_P146360	2.39e-07	LMP000394	Glycerolipids (Gl) / Sphingolipids (SP)
Chst12	A_51_P464021	2.39e-07	LMP006175	Not classified
Crat	A_51_P440807	3.5e-06	LMP002688	Fatty acids / Eicosanoids (FA)
Dhcr24	A_51_P242043	2.39e-07	LMP003618	Not classified
Dhrs3	A_51_P282947	4.06e-06	LMP003122	Not classified
Echs1	A_51_P409039	2.39e-07	LMP000375	Fatty acids / Eicosanoids (FA)
Egln3	A_51_P274852	2.39e-07	LMP003844	Not classified
Elovl5	A_51_P505493	2.39e-07	LMP003937	Not classified
Eseo2	A_51_P195034	2.39e-07	LMP003885	Not classified
Fads1	A_51_P358112	1.28e-06	LMP000706	Fatty acids / Eicosanoids (FA)
Fasn	A_51_P321126	2.39e-07	LMP001577	Fatty acids / Eicosanoids (FA)
Fdft1	A_51_P485945	2.39e-07	LMP001052	Prenol lipids (PR) / Sterol lipids (ST)
Fdps	A_51_P379801	2.39e-07	LMP002930	Sterol lipids (ST)
Hacl1	A_51_P314065	2.39e-07	LMP001823	Not classified
Hmges1	A_51_P146941	2.39e-07	LMP000740	Sterol lipids (ST)
Hnrpll	A_51_P390676	9.03e-06	LMP003995	Not classified
Hsd17b7	A_51_P250934	2.39e-07	LMP00049	Sterol lipids (ST)
Idi1	A_51_P329711	2.39e-07	LMP002434	Prenol lipids (PR) / Sterol lipids (ST)
Impa2	A_51_P299287	2.39e-07	LMP003848	Not classified
Impad1	A_51_P220799	2.07e-06	LMP002535	Not classified
lsr	A_51_P436839	1.28e-06	LMP005150	Not classified
lss	A_51_P296487	6.95e-06	LMP0010S7	Sterol lipids (ST)
lta4h	A_51_P1019S5	2.39e-07	LMP001363	Fatty acids / Eicosanoids (FA)
Mboatl	A_51_P349495	2.39e-07	LMP003467	Not classified
MIstd2	A_51_P186092	2.39e-07	LMP005002	Not classified
Mmd	A_51_P431470	3.73e-06	LMP003296	Not classified
Osbpl8	A_51_P286551	4.96e-06	LMP000059	Sterol lipids (ST)
Paqr7	A_51_P430973	8.03e-07	LMP000226	Sterol lipids (ST)
Pcyt2	A_51_P432504	2.39e-07	LMP001590	Glycerophospholipids (GP)
Pdk1	A_51_P406429	2.39e-07	LMP002290	Not classified
Pggt1b	A_51_P184477	2.39e-07	LMP005942	Not classified
Phb2	A_51_P205833	3.61e-06	LMP003591	Not classified
PIscr4	A_51_P111049	1.28e-06	LMP003516	Not classified
Pmvk	A_51_P492408	9.88e-07	LMP000613	Sterol lipids (ST)
Ppapdc1	A_51_P281593	2.39e-07	LMP005674	Not classified
Pparg	A_51_P106799	2.17e-06	LMP001432	Sterol lipids (ST)
Prkar2b	A_51_P221062	2.39e-07	LMP000396	Fatty acids / Eicosanoids (FA)
Prmt1	A_51_P389531	2.39e-07	LMP000642	Sterol lipids (ST)
Prmt3	A_51_P101316	2.17e-06	LMP001655	Sterol lipids (ST)
Prmt7	A_51_P298538	2.07e-06	LMP005403	Not classified
Psat1	A_51_P317428	2.71e-06	LMP004699	Not classified
Psph	A_51_P430263	6.31e-07	LMP006407	Not classified
Pten	A_51_P2753S0	6.95e-06	LMP0029S3	Glycerophospholipids (GP)
Ptger2	A_51_P249215	2.39e-07	LMP000802	Fatty acids / Eicosanoids (FA)
Ptges3	A_51_P474367	3.44e-06	LMP002473	Not classified
Ptgir	A_51_P202408	1.18e-06	LMP002864	Fatty acids / Eicosanoids (FA)
Sc4mol	A_51_P209372	2.39e-07	LMP0004S7	Sterol lipids (ST)
Scd2	A_51_P129464	2.39e-07	LMP002390	Fatty acids / Eicosanoids (FA)
Sqle	A_51_P450487	6.31e-07	LMP000513	Sterol lipids (ST)
Srebf1	A_51_P401921	6.15e-06	LMP000786	Sterol lipids (ST)
Tm7sf2	A_51_P246568	4.06e-06	LMP004603	Not classified
Ugcgl1	A_51_P236775	2.39e-07	LMP006292	Not classified

## Sheet: Table S1B
Table S1B - 133 LAGs are up regulated upon mMCV infection
Gene Symbol	AgilentlD	P-value	LMPDID	Lipid Category
2310016F22Rik	A_51_P500215	2.39e-07	LMP001068	Not classified
2310076L09Rik	A_51_P262757	3.5e-06	LMP003411	Not classified
AB112350	A_51_P392943	4.96e-06	LMP003430	Not classified
Acaa1a	A_51_P327075	4.59e-06	LMP00O847	Fatty acids / Eicosanoids (FA) / Sterol lipids (ST)
Acadvl	A_S1_P518340	2.61e-06	LMP002866	Fatty acids / Eicosanoids (FA) / Sterol lipids (ST)
Acbd4	A_51_P292757	2.39e-07	LMP004594	Not classified
Acot9	A_51_P280165	2.39e-07	LMP006163	Not classified
Acsl1	A_51_P463452	2.39e-07	LMP001168	Fatty acids / Eicosanoids (FA)
Adfp	A_51_P258150	2.39e-07	LMP001772	Fatty acids / Eicosanoids (FA)
Aldh8a1	A_51_P509384	4.68e-07	LMP000135	Not classified
AIg1	A_51_P329795	3.44e-06	LMP004322	Not classified
Alox5	A_51_P473051	2.39e-07	LMP002167	Fatty acids / Eicosanoids (FA)
Amacr	A_51_P118885	4.96e-06	LMP000941	Prenol lipids (PR)
Aoah	A_51_P517105	2.39e-07	LMP004697	Not classified
Apoc2	A_51_P334979	2.39e-07	LMP00l115	Not classified
Asah2	A_51_P305708	6.88e-06	LMP006314	Not classified
B3gnt2	A_51_P335653	8.03e-07	LMP004186	Not classified
B4galt4	A_51_P238383	6.31e-07	LMP004132	Not classified
Bpntl	A_51_P512503	2.17e-06	LMP000142	Glycerophospholipids (GP)
Calm1	A_51_P503933	1.92e-06	LMP003828	Not classified
Carm1	A_51_P370390	9.49e-06	LMP00S596	Not classified
Cbr1	A_51_P262739	6.15e-06	LMP000524	Fatty acids / Eicosanoids (FA)
Cds1	A_51_P479688	2.39e-07	LMP000792	Glycerolipids (GL) / Glycerophospholipids (GP)
Cds2	A_51_P356353	8.94e-06	LMP002107	Glycerophospholipids (GP)
Cept1	A_51_P313460	2.39e-07	LMP000195	Not classified
Ch25h	A_51_P112966	2.39e-07	LMP006329	Not classified
Col4a3bp	A_51_P238533	6.31e-07	LMP004702	Not classified
Coq2	A_51_P447752	2.39e-07	LMP004863	Not classified
Cpne3	A_51_P175146	2.39e-07	LMP000881	Not classified
Cpt1a	A_S1_P427674	2.39e-07	LMP000118	Fatty acids / Eicosanoids (FA)
Cpt2	A_S1_P403388	1.28e-06	LMP000926	Fatty acids / Eicosanoids (FA)
Crot	A_51_P489153	8.03e-07	LMP002456	Fatty acids / Eicosanoids (FA)
Cxcl16	A_51_P374198	2.39e-07	LMP000822	Not classified
Cysltr2	A_51_P132013	2.39e-07	LMP002831	Fatty acids / Eicosanoids (FA)
Dgat2	A_51_P396003	1.28e-06	LMP000320	Glycerolipids (GL)
Dnaja1	A_S1_P303353	2.39e-07	LMP004721	Not classified
Echdc2	A_51_P477414	2.39e-07	LMP003303	Not classified
Edg2	A_51_P475574	2.39e-07	LMP002478	Glycerophospholipids (GP) / Sphingolipids (SP)
Edg5	A_51_P499876	1.59e-06	LMP001529	Glycerophospholipids (GP) / Sphingolipids (SP)
Edg6	A_51_P307944	2.39e-07	LMP002938	Glycerophospholipids (GP) / Sphingolipids (SP)
Esrra	A_51_P248580	2.39e-07	LMP002944	Sterol lipids (ST)
Etnk1	A_51_P229600	1.28e-06	LMP001708	Not classified
Fabp2	A_51_P313581	2.39e-07	LMP001557	Not classified
Fabp3	A_51_P167535	2.39e-07	LMP000975	Glycerophospholipids (GP)
Flotl	A_51_P423088	2.39e-07	LMP000024	Not classified
Fpr1	A_51_P312485	2.39e-07	LMP00S729	Not classified
Gba2	A_51_P261359	2.39e-07	LMP001459	Not classified
Ggps1	A_51_P469898	2.39e-07	LMP000781	Prenol lipids (PR) / Sterol lipids (ST)
Ggps2	A_51_P179605	4.72e-06	LMP000781	Prenol lipids (PR) / Sterol lipids (ST)
Gla	A_51_P153265	3.44e-06	LMP002232	Glycerolipids (GL) / Sphingolipids (SP)
Gpd2	A_51_P342481	2.39e-07	LMP000363	Glycerophospholipids (GP)
Gpr44	A_51_P406315	1.28e-06	LMP001542	Fatty acids / Eicosanoids (FA)
Grlf1	A_51_P506748	2.71e-06	LMP003676	Not classified
Hmgcl	A_51_P308961	1.28e-06	LMP002135	Fatty acids / Eicosanoids (FA)
Hmgcr	A_51_P507410	2.39e-07	LMP002414	Sterol lipids (ST)
Hsd3b4	A_51_P352005	6.31e-07	LMP001085	Sterol lipids (ST)
Icmt	A_51_P283464	3.5e-06	LMP004818	Not classified
Ihpk1	A_51_P213765	4.47e-06	LMP002238	Glycerophospholipids (GP)
Inpp1	A_51_P361465	2.39e-07	LMP000409	Glycerophospholipids (GP)
Inpp5b	A_51_P166695	2.39e-07	LMP001353	Glycerophospholipids (GP)
Inpp5f	A_51_P176054	2.39e-07	LMP006375	Not classified
Itpka	A_51_P273609	2.39e-07	LMP000309	Glycerophospholipids (GP)
Itpkc	A_51_P507622	2.39e-07	LMP001252	Not classified
Itpr1	A_51_P269663	2.39e-07	LMP001327	Glycerophospholipids (GP)
Lass6	A_51_P335269	2.39e-07	LMP002242	Not classified
Ldlrap1	A_51_P404644	2.39e-07	LMP005609	Not classified
Lep	A_51_P225546	2.39e-07	LMP000503	Sterol lipids (ST)
Lrp10	A_51_P430357	2.39e-07	LMP000091	Not classified
Lypla1	A_51_P475741	4.68e-07	LMP000901	Fatty acids / Eicosanoids (FA)
Mcat	A_51_P314852	2.39e-07	LMP000070	Fatty acids / Eicosanoids (FA)
Mettl2	A_51_P401745	6.31e-07	LMP005122	Not classified
Minpp1	A_51_P353008	2.39e-07	LMP004872	Not classified
Msr1	A_51_P404846	3.73e-06	LMP000225	Not classified
Mttp	A_51_P178887	4.96e-06	LMP000607	Glycerolipids (Gl)
Nat5	A_51_P424828	2.39e-07	LMP004799	Not classified
Ncf1	A_51_P207031	2.39e-07	LMP001384	Fatty acids / Eicosanoids (FA)
Ncoa1	A_51_P502888	2.39e-07	LMP004832	Not classified
Ncoa2	A_51_P478593	1.42e-06	LMP002560	Not classified
Neu1	A_51_P428032	2.39e-07	LMP001546	Sphingolipids (SP)
Nr1h2	A_51_P400203	2.39e-07	LMP000938	Sterol lipids (ST)
Nsd1	A_51_P477809	7.19e-06	LMP006522	Not classified
Nsmaf	A_51_P310076	2.39e-07	LMP004551	Not classified
Olr1	A_51_P462192	2.39e-07	LMP000913	Not classified
Pafah1b2	A_51_P461844	4.68e-07	LMP002911	Glycerophospholipids (GP)
Pdss1	A_51_P127841	6.88e-06	LMP001204	Not classified
Pi4k2a	A_51_P345467	2.61e-06	LMP004346	Not classified
Pik3ap1	A_51_P270339	2.39e-07	LMP003125	Not classified
Pik3cd	A_51_P142320	3.01e-06	LMP000808	Glycerophospholipids (GP)
Pip5k1c	A_51_P149852	1.92E·06	LMP0013i7	Glycerophospholipids (GP)
Pitpnm1	A_51_P103000	1.92e-06	LMP004151	Not classified
Pla1a	A_51_P381618	8.42e-06	LMP002475	Not classified
Pla2g4b	A_51_P288549	4.96e-06	LMP003574	Not classified
Pla2r1	A_51_P451335	2.39e-07	LMP003912	Not classified
Plcb4	A_51_P225695	3.50E·06	LMP000675	Glycerophospholipids (GP)
Plcg1	A_51_P377035	1.28e-06	LMP000865	Glycerophospholipids (GP)
Plcl2	A_51_P219444	2.39e-07	LMP001516	Glycerophospholipids (GP)
Plekha2	A_51_P280785	2.39E·07	LMP002465	Glycerophospholipids (GP)
Plekha4	A_51_P501858	2.39e-07	LMP000806	Not classified
Plekha5	A_51_P500862	3.31e-06	LMP006151	Not classified
Plscr3	A_51_P302456	8.03e-07	LMP004394	Not classified
Pnpla5	A_51_P334804	2.39e-07	LMP001033	Not classified
Pnpla6	A_51_P301891	1.42E·06	LMP002499	Not classified
Ppap2a	A_51_P189105	8.03e-07	LMP001705	Glycerolipids (Gl) / Glycerophospholipids (GP)
Ppap2b	A_51_P452997	3.95e-06	LMP001457	Glycerophospholipids (GP)
Prkce	A_51_P352782	2.39e-07	LMP000511	Glycerolipids (Gl)
Prkd2	A_51_P499441	2.39e-07	LMP005936	Not classified
Prmt2	A_51_P219064	2.39e-07	LMP002573	Sterol lipids (ST)
Pscd3	A_51_P488937	2.39e-07	LMP000120	Glycerophospholipids (GP)
Ptafr	A_51_P430014	2.39e-07	LMP000758	Glycerophospholipids (GP)
Ptgfr	A_51_P511329	3.61e-06	LMP002000	Fatty acids / Eicosanoids (FA)
Ptgs2	A_51_P254855	8.03e-07	LMP000816	Fatty acids / Eicosanoids (FA)
Rad5412	A_51_P162812	7.19e-06	LMP004448	Not classified
Rchy1	A_51_P374306	2.39e-07	LMP003204	Not classified
Rdh14	A_51_P370380	1.42e-06	LMP005685	Not classified
Scgb1a1	A_51_P128575	3.95e-06	LMP002755	Sterol lipids (ST)
Sgk3	A_51_P306151	2.39e-07	LMP005576	Not classified
Sgpl1	A_51_P391694	2.46e-06	LMP001106	Sphingolipids (SP)
Slc10a3	A_51_P423041	6.31e-07	LMP000213	Not classified
Slc22a5	A_51_P165060	4.59e-06	LMP006310	Not classified
Slc37a1	A_51_P215489	1.92E·06	LMP003393	Not classified
Smpd1	A_51_P429209	8.03e-07	LMP002716	Sphingolipids (SP)
Smpdl3b	A_51_P422839	1.42e-06	LMP004348	Not classified
Sphk2	A_51_P119302	7.53e-06	LMP000538	Glycerolipids (Gl) / Sphingolipids (SP)
Sptlc2	A_51_P321331	1.28e-06	LMP002957	Fatty acids / Eicosanoids (FA)
St3gal3	A_51_P496551	2.39e-07	LMP002855	Glycerolipids (Gl)
St3gal5	A_51_P483473	3.5e-06	LMP000007	Sphingolipids (SP)
Stard3	A_51_P154973	2.39e-07	LMP002400	Sterol lipids (ST)
Tbxa2r	A_51_P473086	4.96e-06	LMP000025	Fatty acids / Eicosanoids (FA)
Tmepai	A_51_P134475	2.39e-07	LMP002590	Not classified
Ubiad1	A_51_P331661	5.52e-06	LMP005986	Not classified
Vamp2	A_51_P446927	2.39e-07	LMP001494	Not classified
Vldlr	A_51_P278333	2.39e-07	LMP000696	Sterol lipids (ST)
Zhbbc2	A_51_P117226	7.19e-06	LMP000470	Fatty acids / Eicosanoids (FA)

## Sheet: Table S1C
Table S1C - 51 LAGs are down regulated by IFNγ treatment
Gene Symbol	Agilent ID	P·value	LMPD ID	Lipid Category
Aacs	A_51_P453043	8.53e-06	LMP001677	Not classified
Acot1	A_51_P451574	3.91e-07	LMP000691	Fatty acids / Eicosanoids (FA)
Acsl3	A_51_P511560	3.91e-07	LMP001356	Fatty acids / Eicosanoids (FA)
Acss2	A_51_P488399	3.91e-07	LMP005223	Not classified
Akr1b8	A_51_P128987	3.91e-07	LMP002360	Glycerolipids (GL)
Alox5	A_51_P247249	3.91e-07	LMP002167	Fatty acids / Eicosanoids (FA)
B4gait3	A_51_P117494	3.91e-07	LMP004042	Not classified
Cerk	A_51_P146360	3.91e-07	LMP000394	Glycerolipids (GL) / Glycerophospholipids (GP)
Chst12	A_51_P464021	9.88e-07	LMP006175	Not classified
Crot	A_51_P487153	3.91e-07	LMP002456	Fatty acids / Eicosanoids (FA)
Cysltr1	A_51_P140017	3.91e-07	LMP000875	Fatty acids / Eicosanoids (FA)
Daglb	A_51_P122582	3.91e-07	LMP001715	Not classified
Dhcr24	A_51_P242043	3.91e-07	LMP003618	Not classified
Dhcr7	A_51_P290986	3.91e-07	LMP002830	Sterol lipids (ST)
Dhrs3	A_51_P282947	3.91e-07	LMP003122	Not classified
Egln3	A_51_P274852	7.61e-07	LMP003844	Not classified
Elovl5	A_51_P505493	3.91e-07	LMP003937	Not classified
Esco2	A_51_P195034	3.27e-06	LMP003885	Not classified
Fabp4	A_51_P336830	3.91e-07	LMP000977	Not classified
Fasn	A_51_P321126	3.91e-07	LMP001577	Fatty acids / Eicosanoids (FA)
Fdft1	A_51_P485945	3.91e-07	LMP001052	Prenol Lipids (PR) / Sterol lipids (ST)
Fdps	A_51_P379801	3.91e-07	LMP002930	Sterol lipids (ST)
Fvt1	A_51_P107782	3.91e-07	LMP001759	Not classified
Hacl1	A_51_P314065	9.81e-06	LMP001823	Not classified
Hmgcs1	A_51_P146941	3.91e-07	LMP000740	Fatty acids / Eicosanoids (FA)
Hsd17b	A_51_P250934	2.73e-06	LMP000049	Fatty acids / Eicosanoids (FA) / Sterol lipids (ST)
Idi1	A_51_P329711	3.91e-07	LMP002434	Prenol Lipids (PR) / Sterol lipids (ST)
Impa2	A_51_P299287	3.91e-07	LMP003848	Not classified
Ipmk	A_51_P472799	8.53e-06	LMP001915	Glycerophospholipids (GP)
Lsr	A_51_P436839	9.88e-07	LMP005150	Not classified
Mboat1	A_51_P349495	3.91e-07	LMP003467	Not classified
Med4	A_51_P373369	3.91e-07	LMP006108	Not classified
Mut	A_51_P193935	9.88e-07	LMP006330	Not classified
Osbpl8	A_51_P286551	8.11e-06	LMP000059	Sterol lipids (ST)
Pcyt2	A_51_P432504	3.91e-07	LMP001590	Glycerolphospholipids (GP)
Pggt1b	A_51_P184477	3.57e-06	LMP005942	Not classified
Pitpnc1	A_51_P443858	9.23e-06	LMP004460	Not classified
Piscr4	A_51_P111049	3.91e-07	LMP003516	Not classified
Pnpla8	A_51_P201104	9.88e-07	LMP002398	Not classified
Ppapdc1	A_51_P281593	3.27e-06	LMP005674	Not classified
Pparg	A_51_P106799	2.73e-06	LMP001432	Sterol lipids (ST)
Prkar2b	A_51_P221062	3.91e-07	LMP000396	Glycerophospholipids (GP)
Prmt7	A_51_P298538	3.91e-07	LMP005403	Not classified
Psph	A_51_P430263	3.91e-07	LMP006407	Not classified
Ptgds2	A_51_P416315	3.91e-07	LMP002797	Fatty acids / Eicosanoids (FA)
Rdh11	A_51_P469160	3.91e-07	LMP002591	Not classified
Sc4mol	A_51_P209372	3.91e-07	LMP000457	Fatty acids / Eicosanoids (FA) / Sterol lipids (ST)
Scd2	A_51_P129464	3.91e-07	LMP002390	Fatty acids / Eicosanoids (FA)
Sqle	A_51_P450487	3.91e-07	LMP000513	Prenol Lipids (PR) / Sterol lipids (ST)
Srebf1	A_51_P401921	3.91e-07	LMP000786	Sterol lipids (ST)
St3gal6	A_51_P281333	1.28e-06	LMP006283	Not classified

## Sheet: Table S1D
Table S1D - 65 LAGs are up regulated by IFNγ treatment
Gene Symbol	Agilent lD	P-value	LMPD ID	Lipid Category
2310016F22Rik	A_51_P500215	5.54e-06	LMP001068	Not classified
Acot9	A_51_P280165	9.33e-06	LMP006163	Not classified
Acsl1	A_51_P463452	3.91e-07	LMP001168	Fatty acids / Eicosanoids (FA)
Adfp	A_51_P258150	3.91e-07	LMP001772	Fatty acids / Eicosanoids (FA)
Alox5	A_51_P473051	3.91e-07	LMP002167	Fatty acids / Eicosanoids (FA)
Aoah	A_51_PS17105	3.91e-07	LMP004697	Not classified
Apobec1	A_51_P160754	3.91e-07	LMP002287	Not classified
Asahl	A_51_P242201	3.91e-07	LMP006218	Not classified
Atp8a1	A_51_P383949	3.91e-07	LMP001611	Not classified
Aytl2	A_51_P405089	2.46e-06	LMP006338	Not classified
B3gnt2	A_51_P335653	3.91e-07	LMP004186	Not classified
Cds1	A_51_P479688	3.91e-07	LMP000792	Glycerolipids (GL) / Glycerophospholipids (GP)
Ceptl	A_51_P313460	3.91e-07	LMP000195	Not classified
Ch25h	A_51_P112966	3.91e-07	LMP006329	Not classified
Coq2	A_51_P447752	3.91e-07	LMP004863	Not classified
Cpt1a	A_51_P427674	3.91e-07	LMP000118	Fatty acids / Eicosanoids (FA)
Cxcl16	A_51_P374198	3.91e-07	LMP000822	Not classified
Cysltr2	A_51_P132013	9.88e-07	LMP002831	Fatty acids / Eicosanoids (FA)
Dnaja1	A_51_P303353	3.91e-07	LMP004721	Not classified
Echdc2	A_51_P477414	3.91e-07	LMP003303	Not classified
Edg2	A_51_P475574	3.91e-07	LMP002478	Glycerophospholipids (GP) / Sphingolipids (SP)
Esrra	A_51_P248580	3.91e-07	LMP002944	Sterol Lipids (ST)
Etnk1	A_51_P229600	3.91e-07	LMP001708	Not classified
Fabp3	A_51_P167535	3.91e-07	LMP000975	Glycerophospholipids (GP)
Fabp7	A_51_P290074	3.27e-06	LMP001725	Not classified
Fpr1	A_51_P312485	9.88e-07	LMP005729	Not classified
Ggps1	A_51_P179605	3.91e-07	LMP000781	Prenol Lipids (PR) / Sterol Lipids (ST)
Ggps1	A_51_P469898	3.91e-07	LMP000781	Prenol Lipids (PR) / Sterol Lipids (ST)
Gpd2	A_51_P342481	9.88e-07	LMP000363	Glycerophosphoiipids (GP)
Gpr65	A_51_P108459	3.91e-07	LMP004690	Not classified
Hmgcl	A_51_P308961	7e-06	LMP002135	Fatty acids / Eicosanoids (FA)
Inpp1	A_51_P361465	3.91e-07	LMP000409	Glycerophospholipids (GP)
Inpp5b	A_51_P166695	4.09e-06	LMP001353	Glycerophospholipids (GP)
Itpr1	A_51_P269663	3.91e-07	LMP001327	Glycerophospholipids (GP)
Ivd	A_51_P425674	9.33e-06	LMP006446	Not classified
Lass6	A_51_P335269	3.91e-07	LMP002242	Not classified
Lpl	A_51_P259296	7.71e-06	LMP001697	Glycerophospholipids (GP)
Lrpl0	A_51_P430357	3.91e-07	LMP000091	Not classified
Lypla1	A_51_P475741	3.91e-07	LMP000901	Fatty acids / Eicosanoids (FA) / Glycerophospholipids (GP)
Minpp1	A_51_P353008	3.91e-07	LMP004872	Not classified
Msr1	A_51_P404846	9.33e-06	LMP000225	Not classified
Ncoa1	A_51_P502888	3.27e-06	LMP004832	Not classified
Nmt1	A_51_P180825	6.74e-06	LMP002743	Fatty acids / Eicosanoids (FA)
Nsmaf	A_51_P310076	3.91e-07	LMP004551	Not classified
Olr1	A_51_P462192	3.91e-07	LMP000913	Not classified
Pi4k2a	A_51_P345467	9.88e-07	LMP004346	Not classified
Picalm	A_51_P183400	2.46e-06	LMP001727	Not classified
Pigm	A_51_P219822	1.88e-06	LMP003927	Not classified
Pitpna	A_51_P466371	3.91e-07	LMP000180	Not classified
Pitpnm1	A_51_P103000	4.76e-06	LMP004151	Not classified
Pla2g4a	A_51_P402760	2.73e-06	LMP00I082	Fatty acids / Eicosanoids (FA) / Glycerophospholipids (GP)
Pla2g7	A_51_P447835	3.91e-07	LMP000237	Glycerophospholipids (GP)
Plekha4	A_51_P501858	3.91e-07	LMP000806	Not classified
Plscr3	A_51_P302456	3.91e-07	LMP004394	Not classified
Pnpla5	A_51_P334804	3.91e-07	LMP00I033	Not classified
Ppap2a	A_51_P189105	3.91e-07	LMP001705	Glycerolipids (GL) / Glycerophospholipids (GP)
Ptgs2	A_51_P254855	3.91e-07	LMP000816	Fatty acids / Eicosanoids (FA)
Sgk3	A_51_P306151	9.88e-07	LMP005576	Not classified
SIc10a3	A_51_P423041	3.27e-06	LMP000213	Not classified
Smpdl3b	A_51_P422839	3.91e-07	LMP004348	Not classified
Sra1	A_51_P226053	9.33e-06	LMP003209	Not classified
St3gal1	A_51_P301804	4.09e-06	LMP001813	Sphingolipids (SP)
St3gal5	A_51_P483473	3.91e-07	LMP000007	Sphingolipids (SP)
Stard3	A_51_P154973	3.91e-07	LMP002400	Sterol lipids (ST)
Tbxasl	A_51_P448667	3.91e-07	LMP000805	Fatty acids / Eicosanoids (FA)
Tlr4	A_51_P300806	2.73e-06	LMP002524	Not classified

## Sheet: Table S1E
Table S1E - 35 LAGs are significantly down regulated by mCMV infection and IFNγ treatment
Gene Symbol	AgllentlD	P-value mCMV	P-Value Ifny	IMPD ID	lipid Category
Aacs	A_51_P453043	2.39e-07	5.54e-06	LMP001677	Not classified
Acot1	A_51_P451574	2.39e-07	5.54e-06	LMP000691	Fatty acids / Eicosanoids (FA)
Acsl3	A_51_P511560	2.39e-07	5.54e-06	LMP001356	Fatty acids / Eicosanoids (FA)
Akr1b8	A_51_P128987	2.46E·06	3.91e-07	LMP002360	Glycerolipids (GL)
Alox5	A_51_P247249	2.39e-07	5.54e-06	LMP002167	Fatty acids / Eicosanoids (FA)
Cerk	A_51_P146360	2.39e-07	8.53e-06	LMP000394	Glycerolipids (GL) / Sphingolipids (SP)
Chst12	A_51_P464021	2.39e-07	8.53e-06	LMP006175	Not classified
Dhcr24	A_51_P242043	2.39e-07	8.53e-06	LMP003618	Not classified
Dhrs3	A_51_P282947	4.06e-06	3.91e-07	LMP003122	Not classified
Egln3	A_51_P274852	2.39e-07	8.53e-06	LMP003844	Not classified
Elovl5	A_51_P505493	2.39e-07	8.53e-06	LMP003937	Not classified
Esco2	A_51_P195034	2.39e-07	8.53e-06	LMP003885	Not classified
Fasn	A_51_P321126	2.39e-07	8.53e-06	LMP001577	Fatty acids / Eicosanoids (FA)
Fdft1	A_51_P485945	2.39E·07	8.53e-06	LMP001052	Prenol Lipids (PR) / Sterol lipids (ST)
Fdps	A_51_P379801	2.39E·07	8.53e-06	LMP002930	Sterol lipids (ST)
Hacl1	A_51_P314065	2.39e-07	8.53e-06	LMP001823	Not classified
Hmgcs1	A_51_P146941	2.39e-07	8.53e-06	LMP000740	Sterol lipids (ST)
Hsd17b7	A_51_P250934	2.39e-07	8.53e-06	LMP000049	Sterol lipids (ST)
Idi1	A_51_P329711	2.39e-07	8.53e-06	LMP002434	Prenol Lipids (PR) / Sterol lipids (ST)
Impa2	A_51_P299287	2.39e-07	0.00346	LMP003848	Not classified
Lsr	A_51_P436839	1.28e-06	0.0101	LMP005150	Not classified
Mboat1	A_51_P349495	2.39e-07	0.00346	LMP003467	Not classified
Osbpl8	A_51_P286551	4.96e-06	0.028	LMP000059	Sterol lipids (ST)
Pcyt2	A_51_P432504	2.39e-07	0.00346	LMP001590	Glycerophospholipids (GP)
Pggt1b	A_51_P184477	2.39e-07	0.00346	LMP005942	Not classified
Plscr4	A_51_P111049	1.28e-06	0.0101	LMP003516	Not classified
Ppapdc1	A_51_P281593	2.39E·07	0.000226	LMP005674	Not classified
Pparg	A_51_P106799	2.17E·06	0.000592	LMP001432	Sterol lipids (ST)
Prkar2b	A_51_P221062	2.39E·07	0.000226	LMP000396	Fatty acids / Eicosanoids (FA)
Prmt7	A_51_P298538	2.07e-06	0.000302	LMP005403	Not classified
Psph	A_51_P430263	6.31e-07	0.000977	LMP006407	Not classified
Sc4mol	A_51_P209372	2.39e-07	0.000226	LMP000457	Sterol lipids (ST)
Scd2	A_51_P129464	2.39e-07	0.000226	LMP002390	Fatty acids / Eicosanoids (FA)
Sqle	A_51_P450487	6.31e-07	0.000977	LMP000513	Sterol lipids (ST)
Srebf1	A_51_P401921	6.15e-06	0.000991	LMP000786	Sterol lipids (ST)

## Sheet: Table S1F
Table S1F - 47 LAGs are significantly up regulated by mCMV infection and IFNγ treatment
Gene Symbol	Agllent lD	P-value mCMV	P-Value Ifny	LMPD ID	Lipid Category
2310016F22Rik	A_51_P500215	2.39e-07	5.54e-06	LMP001068	Not classified
Acot9	A_51_P280165	2.39e-07	5.54e-06	LMP006163	Not classified
Acsl1	A_51_P463452	2.39e-07	5.54e-06	LMP001l68	Fatty acids / Eicosanoids (FA)
Adfp	A_51_P258150	2.39e-07	5.54e-06	LMP001772	Fatty acids / Eicosanoids (FA)
Alox5	A_51_P247249	2.39e-07	5.54e-06	LMP002167	Fatty acids / Eicosanoids (FA)
Aoah	A_51_P517105	2.39e-07	5.54e-06	LMP004697	Not classified
B3gnt2	A_51_P335653	8.03e-07	0.0203	LMP004186	Not classified
Cds1	A_51_P479688	2.39e-07	8.53e-06	LMP000792	Glycerolipids (GL) / Glycerophospholipids (GP)
Ceptl	A_51_P313460	2.39e-07	8.53e-06	LMP000195	Not classified
Ch25h	A_51_P112966	2.39e-07	8.53e-06	LMP006329	Not classified
Coq2	A_51_P447752	2.39e-07	8.53e-06	LMP004863	Not classified
Cpt1a	A_51_P427674	2.39e-07	8.53e-06	LMP000118	Fatty acids / Eicosanoids (FA)
Cxcl16	A_51_P374198	2.39E·07	8.53e-06	LMP000822	Not classified
Cysltr2	A_51_P132013	2.39e-07	8.53e-06	LMP002831	Fatty acids / Eicosanoids (FA)
Dnaja1	A_51_P303353	2.39e-07	8.53e-06	LMP004721	Not classified
Echdc2	A_51_P477414	2.39e-07	8.53e-06	LMP003303	Not classified
Edg2	A_51_P475574	2.39e-07	8.53e-06	LMP002478	Glycerophospholipids (GP) / Sphingolipids (SP)
Esrra	A_51_P248580	2.39e-07	8.53e-06	LMP002944	Sterol lipids (ST)
Etnk1	A_51_P229600	1.28e-06	0.0101	LMP001708	Not classified
Fabp3	A_51_P167535	2.39e-07	8.53e-06	LMP000975	Glycerophospholipids (GP)
Fpr1	A_51_P312485	2.39e-07	0.00346	LMP005729	Not classified
Ggps1	A_51_P179605	2.39e-07	0.00346	LMP000781	Prenol Lipids (PR) / Sterol lipids (ST)
Gpd2	A_51_P342481	2.39e-07	0.00346	LMP000363	Glycerophospholipids (GP)
Hmgcl	A_51_P308961	1.28e-06	0.0101	LMP002135	Fatty acids / Eicosanoids (FA)
Inpp1	A_51_P361465	2.39e-07	0.00346	LMP000409	Glycerophospholipids (GP)
Inpp5b	A_51_P166695	2.39e-07	0.00346	LMP001353	Glycerophospholipids (GP)
Itpr1	A_51_P269663	2.39e-07	0.00346	LMP001327	Glycerophospholipids (GP)
Lass6	A_51_P335269	2.39e-07	0.000226	LMP002242	Not classified
Lrp10	A_51_P430357	2.39e-07	0.000226	LMP000091	Not classified
Lypla1	A_51_P475741	4.68E·07	0.0417	LMP000901	Fatty acids / Eicosanoids (FA)
Minpp1	A_51_P353008	2.39e-07	0.000226	LMP004872	Not classified
Msr1	A_51_P404846	3.73e-06	0.000772	LMP000225	Not classified
Ncoa1	A_51_P502888	2.39e-07	0.000226	LMP004832	Not classified
Nsmaf	A_51_P310076	2.39e-07	0.000226	LMP004551	Not classified
Olr1	A_51_P462192	2.39e-07	0.000226	LMP000913	Not classified
Pi4k2a	A_51_P345467	2.61e-06	0.00396	LMP004346	Not classified
Pitpnm1	A_51_P103000	1.92e-06	3.13e-05	LMP004151	Not classified
Plekha4	A_51_P501858	2.39e-07	0.000226	LMP000806	Not classified
Plscr3	A_51_P302456	8.03e-07	0.0203	LMP004394	Not classified
Pnpla5	A_51_P334804	2.39e-07	0.000226	LMP001033	Not classified
Ppap2a	A_51_P189105	8.03e-07	0.0203	LMP001705	Glycerolipids (GL) / Glycerophospholipids (GP)
Ptgs2	A_51_P254855	8.03e-07	0.0203	LMP000816	Fatty acids / Eicosanoids (FA)
Sgk3	A_51_P306151	2.39e-07	0.000226	LMP005576	Not classified
Slc1Oa3	A_51_P423041	6.31e-07	9.15e-05	LMP000213	Not classified
Smpdl3b	A_51_P422839	1.42e-06	0.00012	LMP004348	Not classified
St3gal5	A_51_P483473	3.5e-06	0.000735	LMP0000O7	Sphingolipids (SP)
Stard3	A_51_P154973	2.39e-07	0.000226	LMP002400	Sterol lipids (ST)
