# Supplementary material for: Host Defense against Viral Infection Involves Interferon Mediated Down-Regulation of Sterol Biosynthesis
Source: PLoS Biol. 2011 Mar 8;9(3):e1000598. doi: 10.1371/journal.pbio.1000598 (PMC3050939; doi:10.1371/journal.pbio.1000598)
Supplement: Table S2 — Canonical pathway analysis. Analysis was performed using IPA from Ingenuity (www.ingenuity.com): (A) 62 down-regulated LAGs in response to mCMV infection, (B) 133 up-regulated LAGs in response to mCMV infection, (C) 51 down-regulated LAGs in response to IFNγ treatment, (D) 65 up-regulated LAGs in response to IFNγ treatment, (E) 35 down-regulated LAGS in response to mCMV infection and IFNγ treatment, and (F) 47 up-regulated LAGs in response to mCMV infection and IFNγ treatment. For each table, the top 5 most significant pathways are represented. (0.02 MB XLS) [file pbio.1000598.s010.xls]

## Sheet: Sheet1
Table 2A
Ingenuity Canonical Pathways	-Log(P-value)	Ratio	Genes
Biosynthesis of Steroids	9.25	0.0469 (6/62)	Fdps, Pmvk, Fdft1, Sqle, Idi1, Lss
Propanoate Metabolism	5.5	0.0385( 5/62)	Aldh9a1, Acat1, Dhcr24, Echs1, Acsl3
Butanoate Metabolism	5.46	0.0376 (5/62)	Aldh9a1, Acat1, Aacs, Echs1, Hmgcs1
Eicosanoid Signaling	4.04	0.0471 (4/62)	Ptgir, Ptger2, Lta4h, Alox5
Inositol Metabolism	4.01	0.051 (5/62)	Fads1, Dhcr24, Lsr, Tm7sf2, Sc4mol
Table 2B
Ingenuity Canonical Pathways	-Log(P-value)	Ratio	Genes
Glycerophospholipid Metabolism	12.1	0.0722 (14/133)	Gpd2, Pla1a, Cept1, Plcl2, Cds1, Sphk2,Plcg1, Plcb4, Cds2, Plar2r1, Etnk1, Lypla1, Ppap2a, Ppap2b
Inositol Phosphate Metabolism	11.6	0.0795 (13/133)	Inpp1, Pik3cd, Itpkc, Plcl2, Ip6k1, Inpp5b, Plcg1, Plcb4, Prkce, Minpp1, Pip5k1c, Itpka, Pl4k2a, Inpp5f
Sphingolipid Metabolism	9.57	0.0893 (10/133)	Asah2, Sptlc2, Gla, Lass6, Sgpl1, Smpd1, Ppap2b, Sphk2, Ppap2a, Neu1
Phospholipid Degradation	7.82	0.0841 (9/133)	Plcg1, Plcb4, Pla1a, Plcl2, Pla2r1, Lypla1, Ppap2b, Sphk2, Ppap2a
Aldosterone Signaling in Epithelial Cells	6.55	0.0816 (8/133)	Icmt, Plcg1, Plcb4, Pik3cd, Prkce, Plcl2, Pip5k1c, Itpr1
Table 2C
Ingenuity Canonical Pathways	-Log(P-value)	Ratio	Genes
Biosynthesis of Steroids	7.8	0.0391 (5/51)	Fdps, Fdft1, Sqle, Idi1, Dhcr7
Propanoate Metabolism	4.45	0.0308 (4/51)	Mut, Dhcr24, Acss2, Acsl3
Inositol Metabolism	4.37	0.0408 (4/51)	Dhcr24, Lsr, Rdh11, Sc4mol
LPS/IL-1 Mediated Inhibition of RXR Function	3.47	0.0244 (5/51)	Srebf1, Acsl3, Fabp4, Chst12, Hmgcs1
Fatty Acid Biosynthesis	3.2	0.0392 (2/51)	Acsl3, Fasn
Table 2D
Ingenuity Canonical Pathways	-Log(P-value)	Ratio	Genes
Glycerophospholipid Metabolism	7.48	0.0412 (8/65)	Gpd2, Pla3g4a, Cept1, Cds1, Etnk1, Lpcat1, Lypla1, Ppap2a
Eicosanoid Signaling	5.23	0.0588 (5/65)	Ptgs2, Pla2g4a, Cysltr2, Alox5, Tbxas1
MIF Regulation of Innate Immunity	3.19	0.0612 (3/65)	Ptgs2, Pla2g4a, Tlr4
LPS/IL-1 Mediated Inhibition of RXR Function	2.88	0.0244 (5/65)	Cpt1a, Fabp3, Fabp7, Tlr4, Acsl1
Arachidonic Acid Metabolism	2.67	0.0177 (4/65)	Ptgs2, Plag4a, Alox5, Tbxas1
